# Supplementary material for: The Interaction Effect of Age, Initial Rhythm, and Location on Outcomes After Out-of-Hospital Cardiac Arrest: A Retrospective Cohort Study
Source: J Clin Med. 2024 Oct 26;13(21):6426. doi: 10.3390/jcm13216426 (PMC11547014; doi:10.3390/jcm13216426)
Supplement: Supplementary file 1 [file jcm-13-06426-s001.zip]

Archive with 1 entries (1 files):
- jcm-3276886-supplementary.pdf
